# Supplementary material for: Monogamy removes constraints on reproductive tissue investment imposed by intense sexual selection
Source: Sci Rep. 2025 Jun 4;15:19646. doi: 10.1038/s41598-025-00180-6 (PMC12137881; doi:10.1038/s41598-025-00180-6)
Supplement: Supplementary file 1 — Supplementary Material 1 [file 41598_2025_180_MOESM1_ESM.xlsx]

## Sheet: Data
Plate ID	Well ID	Capsule Weight (mg)	Individual ID	Mating System Treatment	Population Structure Treatment	Line ID	Sex	Emergence Date	Dissection Date	Capsule + Dry Reproductive Tissue Weight (mg)	Dry Reproductive Tissue Weight (mg)	Wet Weight (mg)
1	E11	10.391	15	Monogamy	Metapopulation	16	Female	2023-10-19	2024-01-17	10.987	0.596	6.589
1	B5	10.543	17	Polygamy	No Metapopulation	4	Male	2023-10-19	2023-11-21	10.936	0.393	6.116
3	D3	10.465	19	Polygamy	Metapopulation	6	Female	2023-10-19	2023-12-18	11.17	0.705	8.019
2	A10	10.489	20	Monogamy	No Metapopulation	12	Female	2023-10-19	2023-11-15	11.084	0.595	6.531
5	F3	10.432	21	Polygamy	No Metapopulation	3	Male	2023-10-19	2024-01-23	10.818	0.386	5.93
4	B12	10.549	26	Polygamy	No Metapopulation	1	Male	2023-10-19	2023-12-12	10.987	0.438	6.212
5	F9	10.378	31	Polygamy	Metapopulation	6	Male	2023-10-19	2024-01-23	10.716	0.338	6.277
5	F4	10.467	33	Monogamy	No Metapopulation	12	Male	2023-10-19	2024-01-23	10.8	0.333	5.64
5	C2	10.576	34	Monogamy	No Metapopulation	9	Female	2023-10-19	2023-12-01	11.288	0.712	7.642
3	D2	10.537	36	Polygamy	No Metapopulation	1	Female	2023-10-19	2023-12-18	11.101	0.564	7.474
1	E6	10.407	38	Monogamy	Metapopulation	14	Male	2023-10-19	2024-01-17	10.707	0.3	5.644
2	E2	10.509	41	Polygamy	No Metapopulation	4	Male	2023-10-19	2024-01-09	10.952	0.443	5.704
2	E5	10.457	44	Monogamy	No Metapopulation	10	Male	2023-10-19	2024-01-09	10.782	0.325	5.012
3	A3	10.485	46	Monogamy	No Metapopulation	11	Female	2023-10-19	2023-11-08	10.982	0.497	7.233
2	B6	10.572	47	Monogamy	Metapopulation	16	Female	2023-10-19	2023-11-15	11.224	0.652	6.912
5	F1	10.544	48	Polygamy	No Metapopulation	3	Male	2023-10-19	2024-01-23	10.827	0.283	5.307
2	E7	10.607	49	Polygamy	No Metapopulation	2	Female	2023-10-19	2024-01-09	11.147	0.54	6.669
4	C5	10.646	54	Monogamy	Metapopulation	14	Female	2023-10-19	2023-12-12	11.252	0.606	7.19
5	F2	10.504	57	Polygamy	No Metapopulation	3	Male	2023-10-19	2024-01-23	10.857	0.353	5.58
1	F1	10.49	59	Polygamy	No Metapopulation	4	Female	2023-10-19	2024-01-17	11.239	0.749	9.178
1	B9	10.521	63	Monogamy	No Metapopulation	11	Female	2023-10-19	2023-11-21	11.106	0.585	6.302
4	C6	10.531	64	Polygamy	No Metapopulation	3	Female	2023-10-19	2023-12-12	11.064	0.533	6.636
2	E3	10.551	66	Monogamy	Metapopulation	15	Male	2023-10-19	2024-01-09	10.974	0.423	6.495
1	A3	10.389	69	Polygamy	Metapopulation	5	Female	2023-10-19	2023-11-06	10.878	0.489	7.061
4	B11	10.526	71	Polygamy	No Metapopulation	1	Male	2023-10-19	2023-12-12	10.976	0.45	6.531
2	E1	10.657	72	Monogamy	No Metapopulation	9	Female	2023-10-19	2024-01-09	11.303	0.646	7.263
5	B11	10.591	74	Polygamy	No Metapopulation	2	Male	2023-10-19	2023-12-01	11.038	0.447	6.096
2	E10	10.48	76	Polygamy	No Metapopulation	2	Female	2023-10-19	2024-01-09	11.208	0.728	7.636
4	C7	10.638	81	Polygamy	Metapopulation	6	Female	2023-10-19	2023-12-12	11.272	0.634	7.86
4	C4	10.62	82	Polygamy	No Metapopulation	1	Male	2023-10-19	2023-12-12	11.01	0.39	5.568
3	A2	10.553	86	Polygamy	Metapopulation	8	Female	2023-10-19	2023-11-08	10.958	0.405	7.661
4	C2	10.578	88	Polygamy	Metapopulation	5	Female	2023-10-19	2023-12-12	11.145	0.567	6.193
5	B10	10.59	89	Polygamy	Metapopulation	8	Male	2023-10-19	2023-12-01	11.119	0.529	6.103
2	A2	10.479	90	Monogamy	No Metapopulation	12	Male	2023-10-19	2023-11-07	10.933	0.454	6.562
5	C4	10.642	91	Monogamy	Metapopulation	15	Female	2023-10-19	2023-12-01	11.406	0.764	8.377
2	E4	10.666	94	Monogamy	No Metapopulation	11	Male	2023-10-19	2024-01-09	10.99	0.324	4.88
2	E8	10.527	96	Monogamy	No Metapopulation	10	Female	2023-10-19	2024-01-09	11.21	0.683	6.843
1	B3	10.517	98	Monogamy	Metapopulation	16	Male	2023-10-19	2023-11-21	10.92	0.403	5.352
4	C8	10.529	101	Polygamy	Metapopulation	8	Female	2023-10-19	2023-12-12	11.119	0.59	7.328
1	E5	10.44	105	Monogamy	Metapopulation	15	Male	2023-10-19	2024-01-17	10.847	0.407	5.795
1	B1	10.536	106	Polygamy	No Metapopulation	1	Male	2023-10-19	2023-11-21	11.058	0.522	6.188
3	C11	10.674	113	Polygamy	Metapopulation	7	Male	2023-10-19	2023-12-18	11.051	0.377	5.879
1	B11	10.484	114	Polygamy	Metapopulation	6	Female	2023-10-19	2023-11-21	11.186	0.702	8.713
3	A1	10.496	117	Polygamy	No Metapopulation	2	Female	2023-10-19	2023-11-08	11.026	0.53	8.238
3	D1	10.528	120	Monogamy	No Metapopulation	11	Female	2023-10-19	2023-12-18	11.134	0.606	6.934
2	E9	10.585	122	Monogamy	Metapopulation	14	Female	2023-10-19	2024-01-09	11.204	0.619	7.437
2	B4	10.627	124	Monogamy	Metapopulation	13	Female	2023-10-19	2023-11-15	11.4	0.773	9.402
1	E9	10.342	127	Monogamy	Metapopulation	15	Male	2023-10-19	2024-01-17	10.796	0.454	5.705
1	E8	10.631	129	Monogamy	Metapopulation	14	Male	2023-10-19	2024-01-17	11.015	0.384	5.559
5	F8	10.638	130	Monogamy	No Metapopulation	11	Male	2023-10-19	2024-01-23	10.988	0.35	5.686
1	B2	10.501	132	Polygamy	Metapopulation	6	Male	2023-10-19	2023-11-21	10.896	0.395	6.25
1	E12	10.452	134	Monogamy	No Metapopulation	10	Female	2023-10-19	2024-01-17	11	0.548	6.939
1	E10	10.327	135	Polygamy	No Metapopulation	4	Male	2023-10-19	2024-01-17	10.648	0.321	6.122
2	A4	10.702	137	Polygamy	No Metapopulation	3	Female	2023-10-19	2023-11-07	11.204	0.502	6.548
5	C3	10.615	139	Polygamy	Metapopulation	5	Female	2023-10-19	2023-12-01	11.212	0.597	7.052
4	C3	10.489	140	Monogamy	Metapopulation	13	Male	2023-10-19	2023-12-12	10.959	0.47	7.03
3	C10	10.575	141	Monogamy	Metapopulation	16	Male	2023-10-19	2023-12-18	10.932	0.357	4.821
2	B1	10.442	142	Polygamy	Metapopulation	8	Male	2023-10-19	2023-11-15	10.898	0.456	5.351
2	A8	10.68	144	Polygamy	No Metapopulation	3	Female	2023-10-19	2023-11-15	11.288	0.608	7.141
2	B2	10.502	150	Monogamy	No Metapopulation	10	Male	2023-10-19	2023-11-15	10.86	0.358	4.451
5	B12	10.558	152	Polygamy	Metapopulation	5	Male	2023-10-19	2023-12-01	11.002	0.444	5.78
1	B8	10.507	155	Polygamy	No Metapopulation	2	Female	2023-10-19	2023-11-21	11.16	0.653	7.16
5	C5	10.527	161	Monogamy	No Metapopulation	9	Female	2023-10-19	2023-12-01	11.244	0.717	8.161
2	A12	10.493	162	Polygamy	Metapopulation	8	Male	2023-10-19	2023-11-15	10.94	0.447	5.445
1	F2	10.481	165	Monogamy	Metapopulation	13	Female	2023-10-19	2024-01-17	11.252	0.771	9.084
2	A5	10.631	166	Polygamy	Metapopulation	8	Female	2023-10-19	2023-11-07	11.223	0.592	7.038
5	B9	10.414	167	Monogamy	No Metapopulation	9	Male	2023-10-19	2023-12-01	10.822	0.408	5.323
2	A3	10.506	168	Monogamy	Metapopulation	14	Female	2023-10-19	2023-11-07	10.971	0.465	6.792
5	C1	10.667	169	Polygamy	Metapopulation	5	Male	2023-10-19	2023-12-01	11.025	0.358	5.487
2	A1	10.603	171	Monogamy	No Metapopulation	10	Female	2023-10-19	2023-11-07	11.163	0.56	6.756
1	B6	10.554	174	Polygamy	Metapopulation	8	Male	2023-10-19	2023-11-21	10.923	0.369	5.439
4	C1	10.619	175	Monogamy	Metapopulation	14	Male	2023-10-19	2023-12-12	11.005	0.386	5.205
1	E7	10.406	179	Monogamy	No Metapopulation	10	Male	2023-10-19	2024-01-17	10.72	0.314	4.465
1	B7	10.669	180	Polygamy	Metapopulation	5	Female	2023-10-19	2023-11-21	11.211	0.542	6.449
3	C12	10.582	182	Polygamy	No Metapopulation	4	Male	2023-10-19	2023-12-18	10.99	0.408	5.973
1	A5	10.628	185	Monogamy	No Metapopulation	10	Female	2023-10-19	2023-11-06	11.213	0.585	6.974
1	B4	10.474	188	Polygamy	No Metapopulation	2	Male	2023-10-19	2023-11-21	10.87	0.396	6.307
2	B5	10.41	193	Polygamy	No Metapopulation	2	Female	2023-10-19	2023-11-15	10.901	0.491	6.819
5	C6	10.444	194	Monogamy	No Metapopulation	9	Female	2023-10-19	2023-12-01	11.19	0.746	7.498
2	A7	10.479	200	Monogamy	No Metapopulation	10	Male	2023-10-19	2023-11-07	10.775	0.296	4.95
2	E6	10.489	204	Monogamy	No Metapopulation	9	Male	2023-10-19	2024-01-09	10.854	0.365	5.817
2	A9	10.634	209	Monogamy	No Metapopulation	9	Male	2023-10-19	2023-11-15	11.016	0.382	4.824
2	F1	10.376	215	Polygamy	No Metapopulation	4	Male	2023-10-20	2024-01-18	10.672	0.296	4.594
2	F3	10.428	216	Monogamy	Metapopulation	13	Male	2023-10-20	2024-01-18	10.866	0.438	5.233
2	F2	10.413	218	Polygamy	No Metapopulation	3	Male	2023-10-20	2024-01-18	10.701	0.288	5.686
5	F5	10.473	222	Monogamy	No Metapopulation	12	Male	2023-10-20	2024-01-23	10.856	0.383	5.687
2	F5	10.593	225	Monogamy	Metapopulation	13	Female	2023-10-20	2024-01-18	11.331	0.738	8.211
1	F3	10.255	229	Monogamy	No Metapopulation	12	Female	2023-10-20	2024-01-24	10.888	0.633	7.616
2	F7	10.365	232	Monogamy	No Metapopulation	10	Female	2023-10-20	2024-01-18	10.881	0.516	7.221
1	G3	10.595	240	Polygamy	No Metapopulation	4	Female	2023-10-20	2024-01-24	11.201	0.606	7.305
3	D10	10.51	248	Monogamy	Metapopulation	16	Female	2023-10-20	2024-01-10	11.028	0.518	6.476
1	G5	10.523	251	Polygamy	Metapopulation	6	Female	2023-10-20	2024-01-24	11.233	0.71	8.022
1	C5	10.502	254	Polygamy	Metapopulation	7	Female	2023-10-20	2023-12-02	11.145	0.643	9.052
2	E11	10.53	256	Monogamy	No Metapopulation	11	Male	2023-10-20	2024-01-18	10.932	0.402	5.206
1	F4	10.628	261	Polygamy	Metapopulation	7	Male	2023-10-20	2024-01-24	11.004	0.376	5.99
2	F8	10.346	263	Monogamy	No Metapopulation	10	Female	2023-10-20	2024-01-18	10.834	0.488	6.206
1	C2	10.6	271	Polygamy	Metapopulation	6	Male	2023-10-20	2023-12-02	10.974	0.374	6.169
3	D6	10.558	273	Polygamy	No Metapopulation	3	Male	2023-10-20	2024-01-10	10.949	0.391	5.494
4	A1	10.522	277	Monogamy	Metapopulation	14	Female	2023-10-20	2023-11-09	11.077	0.555	7.379
1	F10	10.256	287	Polygamy	No Metapopulation	4	Female	2023-10-20	2024-01-24	10.85	0.594	7.906
1	G4	10.272	304	Polygamy	No Metapopulation	3	Male	2023-10-20	2024-01-24	10.667	0.395	6.04
1	G2	10.363	307	Polygamy	Metapopulation	8	Female	2023-10-20	2024-01-24	10.977	0.614	7.443
1	G6	10.505	309	Polygamy	Metapopulation	7	Female	2023-10-20	2024-01-24	11.115	0.61	8.303
4	C10	10.497	311	Polygamy	No Metapopulation	1	Male	2023-10-20	2023-12-19	10.885	0.388	6.116
5	D1	10.523	313	Monogamy	No Metapopulation	9	Female	2023-10-20	2023-12-13	11.138	0.615	6.672
4	D6	10.52	327	Monogamy	No Metapopulation	9	Female	2023-10-20	2023-12-19	11.16	0.64	7.374
5	C12	10.582	333	Polygamy	No Metapopulation	1	Female	2023-10-20	2023-12-13	11.2	0.618	8.442
2	B10	10.463	338	Monogamy	Metapopulation	15	Male	2023-10-20	2023-11-22	10.869	0.406	5.721
4	D5	10.471	339	Monogamy	No Metapopulation	12	Female	2023-10-20	2023-12-19	10.939	0.468	6.564
5	C11	10.567	343	Polygamy	Metapopulation	5	Male	2023-10-20	2023-12-13	10.968	0.401	5.556
4	C11	10.65	345	Monogamy	No Metapopulation	9	Male	2023-10-20	2023-12-19	11.131	0.481	5.251
3	D12	10.588	346	Monogamy	Metapopulation	16	Female	2023-10-20	2024-01-10	11.282	0.694	7.208
3	A7	10.638	347	Polygamy	No Metapopulation	1	Female	2023-10-20	2023-11-16	11.356	0.718	7.5
3	D7	10.535	353	Monogamy	No Metapopulation	12	Male	2023-10-20	2024-01-10	10.87	0.335	5.213
3	D9	10.495	358	Monogamy	Metapopulation	15	Female	2023-10-20	2024-01-10	11.146	0.651	7.454
2	E12	10.424	359	Polygamy	No Metapopulation	2	Male	2023-10-20	2024-01-18	10.715	0.291	5.014
5	D3	10.57	363	Polygamy	No Metapopulation	3	Female	2023-10-20	2023-12-13	11.105	0.535	6.702
4	C9	10.551	367	Monogamy	No Metapopulation	11	Male	2023-10-20	2023-12-19	10.876	0.325	5.12
5	D2	10.583	371	Polygamy	No Metapopulation	3	Female	2023-10-20	2023-12-13	11.089	0.506	6.626
2	B8	10.507	385	Polygamy	Metapopulation	7	Male	2023-10-20	2023-11-22	10.861	0.354	5.355
3	A12	10.613	388	Monogamy	Metapopulation	15	Female	2023-10-20	2023-11-16	11.322	0.709	7.064
4	A3	10.453	389	Monogamy	No Metapopulation	11	Female	2023-10-20	2023-11-09	11.24	0.787	7.012
4	A4	10.609	393	Monogamy	No Metapopulation	10	Female	2023-10-20	2023-11-09	11.116	0.507	7.125
3	D4	10.672	395	Polygamy	Metapopulation	5	Male	2023-10-20	2024-01-10	11.041	0.369	5.652
2	B9	10.565	396	Monogamy	Metapopulation	15	Male	2023-10-20	2023-11-22	11.042	0.477	5.662
2	B7	10.505	401	Monogamy	No Metapopulation	9	Male	2023-10-20	2023-11-22	10.979	0.474	6.152
1	F7	10.411	403	Monogamy	Metapopulation	15	Male	2023-10-20	2024-01-24	10.698	0.287	5.196
5	D4	10.533	405	Polygamy	No Metapopulation	1	Female	2023-10-20	2023-12-13	11.1	0.567	8.569
1	C1	10.551	410	Polygamy	No Metapopulation	2	Male	2023-10-20	2023-12-02	10.949	0.398	5.318
5	C9	10.459	412	Polygamy	Metapopulation	8	Male	2023-10-20	2023-12-13	10.938	0.479	5.562
5	F7	10.634	416	Monogamy	Metapopulation	15	Male	2023-10-20	2024-01-23	11.015	0.381	5.248
3	A5	10.574	425	Monogamy	Metapopulation	16	Male	2023-10-20	2023-11-16	11.043	0.469	5.133
2	F6	10.372	429	Polygamy	Metapopulation	7	Female	2023-10-20	2024-01-18	11.091	0.719	8.383
5	C10	10.549	431	Polygamy	No Metapopulation	2	Male	2023-10-20	2023-12-13	10.914	0.365	5.249
1	C7	10.61	441	Polygamy	Metapopulation	6	Female	2023-10-20	2023-12-02	11.252	0.642	7.754
2	C3	10.682	444	Monogamy	Metapopulation	14	Female	2023-10-20	2023-11-22	11.329	0.647	7.323
1	F8	10.371	446	Monogamy	Metapopulation	15	Female	2023-10-20	2024-01-24	10.999	0.628	7.626
1	F11	10.471	447	Polygamy	No Metapopulation	4	Female	2023-10-20	2024-01-24	11.162	0.691	8.124
4	D3	10.572	462	Polygamy	Metapopulation	8	Female	2023-10-20	2023-12-19	11.131	0.559	7.549
4	A2	10.497	463	Monogamy	Metapopulation	15	Female	2023-10-20	2023-11-09	11.136	0.639	7.078
3	E1	10.597	467	Monogamy	No Metapopulation	11	Female	2023-10-20	2024-01-10	11.225	0.628	6.742
2	C1	10.537	470	Monogamy	Metapopulation	13	Female	2023-10-20	2023-11-22	11.318	0.781	8.598
1	C8	10.55	471	Polygamy	No Metapopulation	1	Female	2023-10-20	2023-12-02	11.249	0.699	9.102
5	C7	10.569	472	Polygamy	Metapopulation	7	Male	2023-10-20	2023-12-13	11.117	0.548	6.726
4	D1	10.5	475	Monogamy	Metapopulation	16	Male	2023-10-20	2023-12-19	10.875	0.375	5.021
1	F9	10.334	483	Polygamy	No Metapopulation	4	Male	2023-10-20	2024-01-24	10.673	0.339	6.02
2	C4	10.577	487	Polygamy	No Metapopulation	3	Female	2023-10-20	2023-11-22	11.02	0.443	7.538
5	F10	10.519	488	Monogamy	Metapopulation	14	Male	2023-10-20	2024-01-23	10.832	0.313	5.05
2	F4	10.487	489	Monogamy	Metapopulation	16	Female	2023-10-20	2024-01-18	11.038	0.551	6.958
3	A8	10.599	490	Monogamy	No Metapopulation	10	Male	2023-10-20	2023-11-16	11.011	0.412	4.891
3	A6	10.48	491	Monogamy	Metapopulation	13	Male	2023-10-20	2023-11-16	10.926	0.446	5.335
5	F6	10.545	496	Monogamy	Metapopulation	15	Male	2023-10-20	2024-01-23	10.904	0.359	5.079
1	F12	10.633	497	Polygamy	No Metapopulation	4	Female	2023-10-20	2024-01-24	11.31	0.677	8.589
1	G1	10.4	499	Polygamy	No Metapopulation	3	Male	2023-10-20	2024-01-24	10.86	0.46	5.546
4	D2	10.579	501	Polygamy	No Metapopulation	2	Female	2023-10-20	2023-12-19	11.073	0.494	7.014
3	A10	10.606	502	Polygamy	Metapopulation	5	Female	2023-10-20	2023-11-16	11.294	0.688	7.693
3	A11	10.61	504	Monogamy	No Metapopulation	12	Female	2023-10-20	2023-11-16	11.33	0.72	8.184
3	A4	10.594	511	Polygamy	Metapopulation	8	Male	2023-10-20	2023-11-16	11.02	0.426	5.031
3	B1	10.538	512	Polygamy	No Metapopulation	2	Female	2023-10-20	2023-11-16	11.148	0.61	6.953
2	C2	10.61	520	Polygamy	Metapopulation	7	Female	2023-10-20	2023-11-22	11.335	0.725	9.909
4	D4	10.504	521	Polygamy	No Metapopulation	1	Female	2023-10-20	2023-12-19	11.103	0.599	8.331
1	C4	10.605	523	Monogamy	Metapopulation	16	Male	2023-10-20	2023-12-02	11.04	0.435	5.485
4	C12	10.515	528	Polygamy	No Metapopulation	1	Male	2023-10-20	2023-12-19	10.965	0.45	6.345
2	B12	10.585	533	Polygamy	Metapopulation	5	Female	2023-10-20	2023-11-22	11.195	0.61	6.727
1	F5	10.591	535	Polygamy	Metapopulation	7	Female	2023-10-20	2024-01-24	11.151	0.56	7.482
1	C6	10.596	541	Polygamy	Metapopulation	8	Female	2023-10-20	2023-12-02	11.236	0.64	7.108
3	D11	10.338	542	Monogamy	Metapopulation	14	Female	2023-10-20	2024-01-10	10.972	0.634	7.406
5	C8	10.66	543	Polygamy	No Metapopulation	3	Male	2023-10-20	2023-12-13	11.022	0.362	5.324
3	D5	10.662	547	Polygamy	No Metapopulation	4	Male	2023-10-20	2024-01-10	10.968	0.306	5.137
2	B11	10.458	548	Monogamy	Metapopulation	14	Male	2023-10-20	2023-11-22	10.967	0.509	5.662
1	D5	10.497	654	Polygamy	Metapopulation	8	Female	2023-10-21	2023-12-14	11.132	0.635	7.317
1	C11	10.702	668	Monogamy	Metapopulation	13	Male	2023-10-21	2023-12-14	11.155	0.453	5.396
5	D11	10.54	671	Monogamy	No Metapopulation	11	Female	2023-10-21	2023-12-20	11.208	0.668	6.934
3	B8	10.517	686	Polygamy	No Metapopulation	4	Female	2023-10-21	2023-11-29	11.209	0.692	8.196
3	E8	10.447	720	Polygamy	No Metapopulation	4	Female	2023-10-21	2024-01-19	11.195	0.748	7.809
1	C9	10.579	726	Polygamy	Metapopulation	8	Male	2023-10-21	2023-12-14	11.011	0.432	5.308
5	A7	10.453	728	Monogamy	Metapopulation	15	Male	2023-10-21	2023-11-13	10.893	0.44	5.118
4	E3	10.38	729	Polygamy	No Metapopulation	2	Female	2023-10-21	2024-01-11	10.989	0.609	6.923
5	E1	10.586	730	Monogamy	No Metapopulation	10	Female	2023-10-21	2023-12-20	11.142	0.556	6.501
3	E2	10.441	736	Monogamy	Metapopulation	14	Male	2023-10-21	2024-01-19	10.761	0.32	5.404
4	D8	10.579	746	Polygamy	Metapopulation	5	Male	2023-10-21	2024-01-11	10.936	0.357	5.258
1	D4	10.571	747	Monogamy	No Metapopulation	12	Female	2023-10-21	2023-12-14	11.198	0.627	7.482
3	E7	10.444	754	Monogamy	Metapopulation	16	Female	2023-10-21	2024-01-19	11.043	0.599	6.361
3	B3	10.513	757	Monogamy	No Metapopulation	11	Male	2023-10-21	2023-11-29	10.934	0.421	4.932
5	A2	10.766	760	Monogamy	Metapopulation	16	Female	2023-10-21	2023-11-13	11.388	0.622	7.291
5	A4	10.495	761	Monogamy	No Metapopulation	9	Male	2023-10-21	2023-11-13	10.917	0.422	5.129
5	A10	10.633	768	Polygamy	No Metapopulation	3	Female	2023-10-21	2023-11-13	11.184	0.551	6.388
4	A8	10.583	772	Monogamy	No Metapopulation	12	Female	2023-10-21	2023-11-17	11.34	0.757	8.152
3	E10	10.552	775	Monogamy	Metapopulation	13	Female	2023-10-21	2024-01-19	11.373	0.821	8.768
2	C11	10.637	777	Polygamy	No Metapopulation	3	Female	2023-10-21	2023-12-04	11.222	0.585	7.159
4	D12	10.469	778	Polygamy	No Metapopulation	4	Female	2023-10-21	2024-01-11	11.098	0.629	7.221
1	D2	10.487	783	Polygamy	No Metapopulation	1	Female	2023-10-21	2023-12-14	11.138	0.651	7.639
2	C5	10.629	793	Monogamy	No Metapopulation	10	Male	2023-10-21	2023-12-04	10.891	0.262	4.288
1	C12	10.535	797	Monogamy	No Metapopulation	12	Male	2023-10-21	2023-12-14	11.014	0.479	5.45
5	D10	10.509	799	Polygamy	No Metapopulation	3	Female	2023-10-21	2023-12-20	11.085	0.576	7.566
2	C10	10.618	800	Polygamy	No Metapopulation	1	Female	2023-10-21	2023-12-04	11.434	0.816	8.881
5	D6	10.783	802	Monogamy	No Metapopulation	9	Male	2023-10-21	2023-12-20	11.196	0.413	5.199
3	B11	10.538	811	Polygamy	No Metapopulation	2	Female	2023-10-21	2023-11-29	11.021	0.483	6.947
1	C10	10.586	812	Polygamy	No Metapopulation	1	Male	2023-10-21	2023-12-14	11.067	0.481	6.362
3	E6	10.303	814	Monogamy	Metapopulation	15	Female	2023-10-21	2024-01-19	10.978	0.675	7.355
3	B10	10.573	817	Polygamy	Metapopulation	8	Female	2023-10-21	2023-11-29	11.401	0.828	8.72
3	E4	10.388	822	Monogamy	No Metapopulation	11	Male	2023-10-21	2024-01-19	10.754	0.366	4.934
4	D9	10.568	826	Polygamy	Metapopulation	5	Male	2023-10-21	2024-01-11	10.981	0.413	6.113
4	A10	10.63	827	Polygamy	No Metapopulation	1	Female	2023-10-21	2023-11-17	11.459	0.829	8.71
3	B2	10.6	832	Polygamy	Metapopulation	7	Male	2023-10-21	2023-11-29	11.192	0.592	5.76
5	A1	10.615	835	Polygamy	Metapopulation	8	Female	2023-10-21	2023-11-13	11.131	0.516	6.895
2	C9	10.494	840	Polygamy	No Metapopulation	3	Male	2023-10-21	2023-12-04	10.821	0.327	4.595
2	C6	10.709	844	Polygamy	Metapopulation	8	Male	2023-10-21	2023-12-04	11.035	0.326	4.453
4	A9	10.563	845	Monogamy	Metapopulation	15	Female	2023-10-21	2023-11-17	11.271	0.708	6.816
4	A7	10.559	847	Polygamy	No Metapopulation	4	Male	2023-10-21	2023-11-17	11.033	0.474	6.072
2	C8	10.567	853	Monogamy	Metapopulation	13	Male	2023-10-21	2023-12-04	11.082	0.515	6.327
1	D3	10.509	858	Monogamy	Metapopulation	16	Female	2023-10-21	2023-12-14	11.215	0.706	7.271
2	D1	10.593	864	Monogamy	No Metapopulation	9	Female	2023-10-21	2023-12-04	11.406	0.813	7.531
3	E9	10.731	868	Monogamy	Metapopulation	13	Female	2023-10-21	2024-01-19	11.511	0.78	9.298
3	E3	10.651	870	Polygamy	Metapopulation	7	Male	2023-10-21	2024-01-19	11.052	0.401	6.245
5	A3	10.617	872	Polygamy	Metapopulation	8	Male	2023-10-21	2023-11-13	11.186	0.569	7.079
5	A9	10.436	873	Polygamy	Metapopulation	7	Female	2023-10-21	2023-11-13	10.961	0.525	8.848
5	A8	10.618	876	Monogamy	No Metapopulation	9	Male	2023-10-21	2023-11-13	11.018	0.4	5.026
4	E2	10.461	878	Monogamy	Metapopulation	13	Female	2023-10-21	2024-01-11	11.076	0.615	6.489
5	D5	10.509	885	Monogamy	No Metapopulation	11	Male	2023-10-21	2023-12-20	10.892	0.383	5.039
4	D10	10.502	893	Monogamy	No Metapopulation	10	Male	2023-10-21	2024-01-11	10.819	0.317	5.066
5	D12	10.612	894	Polygamy	Metapopulation	6	Female	2023-10-21	2023-12-20	11.34	0.728	8.129
5	D7	10.57	896	Polygamy	Metapopulation	5	Male	2023-10-21	2023-12-20	10.946	0.376	5.691
1	D1	10.582	898	Polygamy	No Metapopulation	2	Male	2023-10-21	2023-12-14	11.014	0.432	6.023
2	C7	10.598	903	Monogamy	Metapopulation	16	Male	2023-10-21	2023-12-04	10.945	0.347	4.584
3	B7	10.457	907	Polygamy	Metapopulation	5	Female	2023-10-21	2023-11-29	11.006	0.549	7.268
1	D6	10.582	909	Monogamy	No Metapopulation	10	Female	2023-10-21	2023-12-14	11.07	0.488	6.084
3	B9	10.64	910	Polygamy	No Metapopulation	4	Female	2023-10-21	2023-11-29	11.26	0.62	8.293
4	D11	10.476	912	Monogamy	No Metapopulation	10	Male	2023-10-21	2024-01-11	10.837	0.361	5.131
5	D9	10.54	914	Polygamy	Metapopulation	5	Male	2023-10-21	2023-12-20	10.876	0.336	5.533
5	E2	10.427	917	Monogamy	Metapopulation	14	Female	2023-10-21	2023-12-20	11.133	0.706	7.951
4	E4	10.461	920	Polygamy	Metapopulation	6	Female	2023-10-21	2024-01-11	11.177	0.716	8.135
3	E5	10.39	923	Polygamy	Metapopulation	6	Male	2023-10-21	2024-01-19	10.9	0.51	6.752
3	B5	10.519	926	Monogamy	Metapopulation	14	Male	2023-10-21	2023-11-29	10.95	0.431	5.417
4	E1	10.401	929	Polygamy	No Metapopulation	2	Female	2023-10-21	2024-01-11	10.874	0.473	6.597
2	D2	10.342	931	Monogamy	Metapopulation	16	Female	2023-10-21	2023-12-04	10.957	0.615	6.912
2	C12	10.581	932	Polygamy	No Metapopulation	3	Female	2023-10-21	2023-12-04	11.144	0.563	7.17
4	A5	10.504	933	Monogamy	Metapopulation	16	Male	2023-10-21	2023-11-17	10.927	0.423	5.268
5	A5	10.714	935	Monogamy	No Metapopulation	11	Female	2023-10-21	2023-11-13	11.076	0.362	4.316
5	D8	10.559	936	Monogamy	Metapopulation	13	Male	2023-10-21	2023-12-20	11.035	0.476	5.936
3	B4	10.438	942	Monogamy	Metapopulation	15	Male	2023-10-21	2023-11-29	10.894	0.456	5.513
4	A6	10.674	943	Polygamy	No Metapopulation	2	Male	2023-10-21	2023-11-17	11.095	0.421	5.633
4	D7	10.577	944	Polygamy	No Metapopulation	1	Male	2023-10-21	2024-01-11	10.961	0.384	5.133
4	A11	10.589	945	Polygamy	Metapopulation	5	Female	2023-10-21	2023-11-17	11.271	0.682	7.536
5	A6	10.625	946	Monogamy	No Metapopulation	11	Male	2023-10-21	2023-11-13	11.014	0.389	4.652
3	B6	10.52	947	Monogamy	No Metapopulation	11	Male	2023-10-21	2023-11-29	10.952	0.432	5.069
4	B9	10.629	951	Polygamy	No Metapopulation	1	Female	2023-10-22	2023-11-30	11.121	0.492	6.793
4	B3	10.618	953	Monogamy	Metapopulation	13	Male	2023-10-22	2023-11-30	11.12	0.502	5.759
4	F2	10.371	954	Polygamy	Metapopulation	7	Female	2023-10-22	2024-01-22	10.951	0.58	7.908
4	B5	10.47	957	Polygamy	Metapopulation	8	Male	2023-10-22	2023-11-30	10.985	0.515	6.678
1	E3	10.609	960	Polygamy	Metapopulation	6	Female	2023-10-22	2024-01-08	11.29	0.681	7.664
1	E2	10.596	961	Monogamy	Metapopulation	13	Female	2023-10-22	2024-01-08	11.412	0.816	9.503
2	D8	10.685	962	Polygamy	Metapopulation	8	Female	2023-10-22	2023-12-15	11.288	0.603	7.022
4	A12	10.562	967	Polygamy	Metapopulation	5	Male	2023-10-22	2023-11-30	10.887	0.325	4.42
5	E10	10.558	969	Polygamy	No Metapopulation	4	Female	2023-10-22	2024-01-16	11.036	0.478	6.616
5	E3	10.479	971	Polygamy	Metapopulation	6	Male	2023-10-22	2024-01-16	10.933	0.454	6.808
4	B2	10.655	974	Monogamy	Metapopulation	16	Male	2023-10-22	2023-11-30	11.029	0.374	4.925
4	B7	10.569	976	Polygamy	Metapopulation	5	Female	2023-10-22	2023-11-30	11.195	0.626	7.463
1	D7	10.592	977	Monogamy	No Metapopulation	9	Male	2023-10-22	2024-01-08	10.95	0.358	5.04
3	C1	10.752	980	Polygamy	No Metapopulation	1	Female	2023-10-22	2023-12-05	11.466	0.714	8.169
2	D11	10.549	984	Monogamy	No Metapopulation	12	Female	2023-10-22	2023-12-15	11.153	0.604	7.458
4	B8	10.636	986	Monogamy	Metapopulation	13	Female	2023-10-22	2023-11-30	11.508	0.872	8.593
5	E12	10.597	989	Polygamy	Metapopulation	7	Female	2023-10-22	2024-01-16	11.283	0.686	7.5
1	D10	10.435	994	Monogamy	No Metapopulation	12	Male	2023-10-22	2024-01-08	10.826	0.391	5.384
4	E11	10.426	998	Polygamy	Metapopulation	6	Male	2023-10-22	2024-01-22	10.902	0.476	7.069
2	D10	10.651	1000	Monogamy	No Metapopulation	12	Female	2023-10-22	2023-12-15	11.259	0.608	7.456
5	B1	10.586	1004	Monogamy	Metapopulation	13	Male	2023-10-22	2023-11-20	11.097	0.511	6.076
1	D12	10.542	1006	Monogamy	No Metapopulation	11	Female	2023-10-22	2024-01-08	11.278	0.736	7.051
4	E10	10.46	1009	Polygamy	Metapopulation	7	Male	2023-10-22	2024-01-22	10.827	0.367	5.749
1	E1	10.486	1012	Monogamy	No Metapopulation	9	Female	2023-10-22	2024-01-08	11.169	0.683	6.148
2	D7	10.474	1016	Polygamy	No Metapopulation	2	Male	2023-10-22	2023-12-15	10.828	0.354	5.23
3	C5	10.564	1025	Polygamy	Metapopulation	6	Male	2023-10-22	2023-12-05	11.027	0.463	6.51
1	A11	10.552	1030	Monogamy	No Metapopulation	12	Male	2023-10-22	2023-11-14	11.015	0.463	5.071
5	B7	10.561	1036	Monogamy	No Metapopulation	9	Female	2023-10-22	2023-11-20	11.186	0.625	6.789
5	E7	10.404	1038	Polygamy	Metapopulation	5	Male	2023-10-22	2024-01-16	10.82	0.416	5.307
2	D4	10.596	1042	Polygamy	No Metapopulation	2	Male	2023-10-22	2023-12-15	11.046	0.45	6.14
4	E5	10.562	1043	Polygamy	Metapopulation	6	Female	2023-10-22	2024-01-22	11.17	0.608	8.096
4	E6	10.518	1046	Polygamy	No Metapopulation	2	Male	2023-10-22	2024-01-22	10.847	0.329	5.335
4	F1	10.428	1047	Monogamy	Metapopulation	13	Female	2023-10-22	2024-01-22	11.159	0.731	8.668
5	B5	10.577	1048	Monogamy	No Metapopulation	12	Female	2023-10-22	2023-11-20	11.288	0.711	7.527
1	D11	10.6	1049	Monogamy	No Metapopulation	9	Male	2023-10-22	2024-01-08	11.056	0.456	5.904
4	B1	10.592	1050	Monogamy	Metapopulation	16	Male	2023-10-22	2023-11-30	11.064	0.472	5.623
3	B12	10.664	1055	Monogamy	Metapopulation	13	Male	2023-10-22	2023-12-05	11.176	0.512	6.294
4	E8	10.328	1056	Monogamy	No Metapopulation	10	Female	2023-10-22	2024-01-22	10.727	0.399	5.878
4	B6	10.63	1058	Monogamy	Metapopulation	16	Female	2023-10-22	2023-11-30	11.175	0.545	6.192
1	D8	10.622	1061	Monogamy	No Metapopulation	12	Male	2023-10-22	2024-01-08	10.969	0.347	5.055
1	A6	10.526	1063	Monogamy	Metapopulation	14	Male	2023-10-22	2023-11-14	10.981	0.455	5.599
4	E7	10.574	1064	Polygamy	Metapopulation	6	Male	2023-10-22	2024-01-22	10.938	0.364	5.977
5	B6	10.591	1065	Monogamy	Metapopulation	15	Female	2023-10-22	2023-11-20	11.164	0.573	6.945
3	C6	10.665	1069	Monogamy	Metapopulation	16	Female	2023-10-22	2023-12-05	11.204	0.539	8.048
1	A1b	10.656	1073	Monogamy	Metapopulation	14	Female	2023-10-22	2023-11-14	11.203	0.547	6.423
3	C7	10.631	1074	Monogamy	No Metapopulation	11	Female	2023-10-22	2023-12-05	11.452	0.821	7.416
2	D6	10.741	1076	Polygamy	No Metapopulation	1	Male	2023-10-22	2023-12-15	11.153	0.412	5.591
1	A7	10.554	1077	Polygamy	No Metapopulation	4	Male	2023-10-22	2023-11-14	11.023	0.469	5.245
5	B4	10.566	1078	Monogamy	No Metapopulation	9	Female	2023-10-22	2023-11-20	11.232	0.666	6.817
4	B10	10.452	1085	Monogamy	No Metapopulation	10	Female	2023-10-22	2023-11-30	10.997	0.545	6.307
5	B8	10.542	1088	Polygamy	No Metapopulation	2	Female	2023-10-22	2023-11-20	11.134	0.592	7.158
1	A12	10.642	1090	Monogamy	Metapopulation	14	Female	2023-10-22	2023-11-14	11.245	0.603	6.466
1	A4	10.544	1091	Polygamy	Metapopulation	6	Male	2023-10-22	2023-11-14	11.108	0.564	6.422
3	C3	10.441	1093	Monogamy	No Metapopulation	12	Male	2023-10-22	2023-12-05	10.998	0.557	5.257
3	C8	10.616	1094	Polygamy	Metapopulation	6	Female	2023-10-22	2023-12-05	11.337	0.721	8.846
1	A8	10.513	1095	Monogamy	Metapopulation	15	Female	2023-10-22	2023-11-14	11.072	0.559	6.778
5	E11	10.502	1097	Polygamy	Metapopulation	7	Female	2023-10-22	2024-01-16	11.134	0.632	6.606
5	A11	10.59	1098	Polygamy	No Metapopulation	1	Male	2023-10-22	2023-11-20	11.061	0.471	6.727
2	D12	10.555	1100	Monogamy	Metapopulation	13	Female	2023-10-22	2023-12-15	11.252	0.697	8.656
1	A2b	10.611	1102	Monogamy	No Metapopulation	12	Female	2023-10-22	2023-11-14	11.202	0.591	5.934
4	E12	10.344	1109	Polygamy	Metapopulation	7	Female	2023-10-22	2024-01-22	10.885	0.541	7.443
1	D9	10.58	1116	Polygamy	No Metapopulation	4	Male	2023-10-22	2024-01-08	10.941	0.361	4.938
5	E8	10.283	1118	Monogamy	Metapopulation	15	Female	2023-10-22	2024-01-16	10.965	0.682	6.92
1	E4	10.667	1125	Polygamy	Metapopulation	5	Female	2023-10-22	2024-01-08	11.372	0.705	6.661
2	D9	10.424	1131	Monogamy	No Metapopulation	11	Female	2023-10-22	2023-12-15	11.093	0.669	7.214
5	E4	10.435	1132	Monogamy	No Metapopulation	10	Male	2023-10-22	2024-01-16	10.781	0.346	4.381
5	B2	10.688	1136	Monogamy	Metapopulation	14	Male	2023-10-22	2023-11-20	11.102	0.414	5.144
4	E9	10.493	1137	Polygamy	Metapopulation	6	Male	2023-10-22	2024-01-22	10.933	0.44	6.294
2	D5	10.626	1141	Monogamy	Metapopulation	16	Male	2023-10-22	2023-12-15	11.032	0.406	5.508
2	D3	10.567	1143	Polygamy	Metapopulation	7	Male	2023-10-22	2023-12-15	11.032	0.465	5.706
5	B3	10.642	1145	Monogamy	No Metapopulation	12	Male	2023-10-22	2023-11-20	10.956	0.314	3.958
5	E6	10.601	1154	Monogamy	No Metapopulation	10	Male	2023-10-22	2024-01-16	11.033	0.432	5.483
3	C9	10.634	1155	Polygamy	No Metapopulation	3	Female	2023-10-22	2023-12-05	11.161	0.527	7.209
3	C2	10.618	1156	Monogamy	No Metapopulation	11	Male	2023-10-22	2023-12-05	10.976	0.358	4.605
5	A12	10.564	1157	Monogamy	Metapopulation	13	Male	2023-10-22	2023-11-20	11.013	0.449	6.049
5	E5	10.581	1160	Polygamy	No Metapopulation	3	Male	2023-10-22	2024-01-16	10.933	0.352	4.906
1	A9	10.654	1163	Monogamy	No Metapopulation	9	Female	2023-10-22	2023-11-14	11.429	0.775	8.212

## Sheet: Legend
VARIABLE NAME	UNITS	DESCRIPTION
Plate ID	-	ID of the multi-well plate where the capsule containing the dissected tissue was placed (Options: 1-5)
Well ID		ID of the well in which the capsule containing the dissected tissue was placed (Options: A1-A12 … H1-H12)
Capsule Weight (mg)	mg	Weight of the empty tin capsule that was later used to hold the dissected tissue
Individual ID		Blind ID of the dissected individual
Mating System Treatment		Mating system treatment (Options: Monogamy / Polygamy)
Population Structure Treatment		Population structure treatment (Options: Metapopulation / No Metapopulation)
Line ID		ID of the dissected individual's selection line (Options: 1-16)
Sex		Sex of the dissected individual (Options: Male / Female)
Emergence Date		Date of emergence of the dissected individual (Options: 2023-10-19 / 2023-10-20 / 2023-10-21 / 2023-10-22)
Dissection Date		Date when the individual was dissected (Between: 2023-11-06 and 2024-01-24)
Capsule + Dry Reproductive Tissue Weight (mg)	mg	Weight of the tin capsule containing the dissected reproductive tissue after being dried for 48 hours
Dry Reproductive Tissue Weight (mg)	mg	Weight of the dissected reproductive tissue after being dried for 48 hours (Capsule + Dry Reproductive Tissue Weight - Capsule Weight)
Wet Weight (mg)	mg	Wet body weight of the dissected individual (measured the day after their emergence)
